# Supplementary material for: Laboratory evaluation of a bio-insecticide candidate from tangerine peel extracts against Trialeurodes vaporariorum (Homoptera: Aleyrodidae)
Source: PeerJ. 2024 Mar 19;12:e16885. doi: 10.7717/peerj.16885 (PMC10959105; doi:10.7717/peerj.16885)
Supplement: Supplemental Information 1 [file peerj-12-16885-s001.zip]

Archive with 6 entries (6 files):
- Data/Apparatus for the extraction and recovery solvents.pdf
- Data/data_paper.csv
- Data/data_paper.xlsx
- Data/Devices for culturing whiteflies and carrying out experiments .pdf
- Data/ReadMe.txt
- Data/Stat&Plot.txt
