# Supplementary material for: Laboratory evaluation of a bio-insecticide candidate from tangerine peel extracts against Trialeurodes vaporariorum (Homoptera: Aleyrodidae)
Source: PeerJ. 2024 Mar 19;12:e16885. doi: 10.7717/peerj.16885 (PMC10959105; doi:10.7717/peerj.16885)
Supplement: Supplemental Information 1 [file peerj-12-16885-s001.zip › Data/data_paper.csv]

time	tto	tto1	conc_EO	mr	cm
0.0	C-	C-	NA	0.00	0
0.0	C-	C-	NA	0.00	0
0.0	C-	C-	NA	0.00	0
0.0	C+	C+	NA	0.00	0
0.0	C+	C+	NA	0.00	0
0.0	C+	C+	NA	0.00	0
0.0	PET	T1 - 12.5%	0.125	0.00	0
0.0	PET	T1 - 12.5%	0.125	0.00	0
0.0	PET	T1 - 12.5%	0.125	0.00	0
0.0	PET	T2 - 25.0%	0.250	0.00	0
0.0	PET	T2 - 25.0%	0.250	0.00	0
0.0	PET	T2 - 25.0%	0.250	0.00	0
0.0	PET	T3 - 33.3%	0.333	0.00	0
0.0	PET	T3 - 33.3%	0.333	0.00	0
0.0	PET	T3 - 33.3%	0.333	0.00	0
3.0	C-	C-	NA	0.00	0
3.0	C-	C-	NA	0.00	0
3.0	C-	C-	NA	0.00	0
3.0	C+	C+	NA	0.00	0
3.0	C+	C+	NA	0.30	30
3.0	C+	C+	NA	0.30	30
3.0	PET	T1 - 12.5%	0.125	0.40	40
3.0	PET	T1 - 12.5%	0.125	0.30	30
3.0	PET	T1 - 12.5%	0.125	0.20	20
3.0	PET	T2 - 25.0%	0.250	0.30	30
3.0	PET	T2 - 25.0%	0.250	0.30	30
3.0	PET	T2 - 25.0%	0.250	0.40	40
3.0	PET	T3 - 33.3%	0.333	0.50	50
3.0	PET	T3 - 33.3%	0.333	0.40	40
3.0	PET	T3 - 33.3%	0.333	0.60	60
6.0	C-	C-	NA	0.00	0
6.0	C-	C-	NA	0.00	0
6.0	C-	C-	NA	0.00	0
6.0	C+	C+	NA	0.30	30
6.0	C+	C+	NA	0.40	40
6.0	C+	C+	NA	0.30	30
6.0	PET	T1 - 12.5%	0.125	0.40	40
6.0	PET	T1 - 12.5%	0.125	0.30	30
6.0	PET	T1 - 12.5%	0.125	0.20	20
6.0	PET	T2 - 25.0%	0.250	0.40	40
6.0	PET	T2 - 25.0%	0.250	0.30	30
6.0	PET	T2 - 25.0%	0.250	0.40	40
6.0	PET	T3 - 33.3%	0.333	0.60	60
6.0	PET	T3 - 33.3%	0.333	0.60	60
6.0	PET	T3 - 33.3%	0.333	0.60	60
9.0	C-	C-	NA	0.00	0
9.0	C-	C-	NA	0.00	0
9.0	C-	C-	NA	0.00	0
9.0	C+	C+	NA	0.50	50
9.0	C+	C+	NA	0.40	40
9.0	C+	C+	NA	0.30	30
9.0	PET	T1 - 12.5%	0.125	0.40	40
9.0	PET	T1 - 12.5%	0.125	0.40	40
9.0	PET	T1 - 12.5%	0.125	0.30	30
9.0	PET	T2 - 25.0%	0.250	0.40	40
9.0	PET	T2 - 25.0%	0.250	0.30	30
9.0	PET	T2 - 25.0%	0.250	0.50	50
9.0	PET	T3 - 33.3%	0.333	0.70	70
9.0	PET	T3 - 33.3%	0.333	0.60	60
9.0	PET	T3 - 33.3%	0.333	0.60	60
12.0	C-	C-	NA	0.00	0
12.0	C-	C-	NA	0.00	0
12.0	C-	C-	NA	0.00	0
12.0	C+	C+	NA	0.60	60
12.0	C+	C+	NA	0.50	50
12.0	C+	C+	NA	0.40	40
12.0	PET	T1 - 12.5%	0.125	0.50	50
12.0	PET	T1 - 12.5%	0.125	0.60	60
12.0	PET	T1 - 12.5%	0.125	0.30	30
12.0	PET	T2 - 25.0%	0.250	0.60	60
12.0	PET	T2 - 25.0%	0.250	0.60	60
12.0	PET	T2 - 25.0%	0.250	0.50	50
12.0	PET	T3 - 33.3%	0.333	0.70	70
12.0	PET	T3 - 33.3%	0.333	0.70	70
12.0	PET	T3 - 33.3%	0.333	0.70	70
15.0	C-	C-	NA	0.00	0
15.0	C-	C-	NA	0.00	0
15.0	C-	C-	NA	0.00	0
15.0	C+	C+	NA	0.60	60
15.0	C+	C+	NA	0.70	70
15.0	C+	C+	NA	0.60	60
15.0	PET	T1 - 12.5%	0.125	0.60	60
15.0	PET	T1 - 12.5%	0.125	0.70	70
15.0	PET	T1 - 12.5%	0.125	0.50	50
15.0	PET	T2 - 25.0%	0.250	0.80	80
15.0	PET	T2 - 25.0%	0.250	0.80	80
15.0	PET	T2 - 25.0%	0.250	0.70	70
15.0	PET	T3 - 33.3%	0.333	0.90	90
15.0	PET	T3 - 33.3%	0.333	0.90	90
15.0	PET	T3 - 33.3%	0.333	0.90	90
0.0	C-	C-	NA	0.00	0
0.0	C-	C-	NA	0.00	0
0.0	C-	C-	NA	0.00	0
0.0	C+	C+	NA	0.00	0
0.0	C+	C+	NA	0.00	0
0.0	C+	C+	NA	0.00	0
0.0	HEX	T1 - 12.5%	0.125	0.00	0
0.0	HEX	T1 - 12.5%	0.125	0.00	0
0.0	HEX	T1 - 12.5%	0.125	0.00	0
0.0	HEX	T2 - 25.0%	0.250	0.00	0
0.0	HEX	T2 - 25.0%	0.250	0.00	0
0.0	HEX	T2 - 25.0%	0.250	0.00	0
0.0	HEX	T3 - 33.3%	0.333	0.00	0
0.0	HEX	T3 - 33.3%	0.333	0.00	0
0.0	HEX	T3 - 33.3%	0.333	0.00	0
3.0	C-	C-	NA	0.00	0
3.0	C-	C-	NA	0.00	0
3.0	C-	C-	NA	0.00	0
3.0	C+	C+	NA	0.20	20
3.0	C+	C+	NA	0.20	20
3.0	C+	C+	NA	0.10	10
3.0	HEX	T1 - 12.5%	0.125	0.20	20
3.0	HEX	T1 - 12.5%	0.125	0.20	20
3.0	HEX	T1 - 12.5%	0.125	0.10	10
3.0	HEX	T2 - 25.0%	0.250	0.30	30
3.0	HEX	T2 - 25.0%	0.250	0.30	30
3.0	HEX	T2 - 25.0%	0.250	0.20	20
3.0	HEX	T3 - 33.3%	0.333	0.20	20
3.0	HEX	T3 - 33.3%	0.333	0.30	30
3.0	HEX	T3 - 33.3%	0.333	0.30	30
6.0	C-	C-	NA	0.00	0
6.0	C-	C-	NA	0.00	0
6.0	C-	C-	NA	0.00	0
6.0	C+	C+	NA	0.30	30
6.0	C+	C+	NA	0.20	20
6.0	C+	C+	NA	0.30	30
6.0	HEX	T1 - 12.5%	0.125	0.30	30
6.0	HEX	T1 - 12.5%	0.125	0.30	30
6.0	HEX	T1 - 12.5%	0.125	0.20	20
6.0	HEX	T2 - 25.0%	0.250	0.50	50
6.0	HEX	T2 - 25.0%	0.250	0.50	50
6.0	HEX	T2 - 25.0%	0.250	0.20	20
6.0	HEX	T3 - 33.3%	0.333	0.40	40
6.0	HEX	T3 - 33.3%	0.333	0.30	30
6.0	HEX	T3 - 33.3%	0.333	0.50	50
9.0	C-	C-	NA	0.00	0
9.0	C-	C-	NA	0.00	0
9.0	C-	C-	NA	0.00	0
9.0	C+	C+	NA	0.30	30
9.0	C+	C+	NA	0.30	30
9.0	C+	C+	NA	0.30	30
9.0	HEX	T1 - 12.5%	0.125	0.30	30
9.0	HEX	T1 - 12.5%	0.125	0.30	30
9.0	HEX	T1 - 12.5%	0.125	0.20	20
9.0	HEX	T2 - 25.0%	0.250	0.70	70
9.0	HEX	T2 - 25.0%	0.250	0.50	50
9.0	HEX	T2 - 25.0%	0.250	0.60	60
9.0	HEX	T3 - 33.3%	0.333	0.40	40
9.0	HEX	T3 - 33.3%	0.333	0.50	50
9.0	HEX	T3 - 33.3%	0.333	0.70	70
12.0	C-	C-	NA	0.00	0
12.0	C-	C-	NA	0.00	0
12.0	C-	C-	NA	0.00	0
12.0	C+	C+	NA	0.30	30
12.0	C+	C+	NA	0.40	40
12.0	C+	C+	NA	0.50	50
12.0	HEX	T1 - 12.5%	0.125	0.50	50
12.0	HEX	T1 - 12.5%	0.125	0.50	50
12.0	HEX	T1 - 12.5%	0.125	0.30	30
12.0	HEX	T2 - 25.0%	0.250	0.60	60
12.0	HEX	T2 - 25.0%	0.250	0.60	60
12.0	HEX	T2 - 25.0%	0.250	0.50	50
12.0	HEX	T3 - 33.3%	0.333	0.70	70
12.0	HEX	T3 - 33.3%	0.333	0.70	70
12.0	HEX	T3 - 33.3%	0.333	0.70	70
15.0	C-	C-	NA	0.00	0
15.0	C-	C-	NA	0.00	0
15.0	C-	C-	NA	0.00	0
15.0	C+	C+	NA	0.50	50
15.0	C+	C+	NA	0.50	50
15.0	C+	C+	NA	0.50	50
15.0	HEX	T1 - 12.5%	0.125	0.60	60
15.0	HEX	T1 - 12.5%	0.125	0.50	50
15.0	HEX	T1 - 12.5%	0.125	0.50	50
15.0	HEX	T2 - 25.0%	0.250	1.00	100
15.0	HEX	T2 - 25.0%	0.250	0.90	90
15.0	HEX	T2 - 25.0%	0.250	0.80	80
15.0	HEX	T3 - 33.3%	0.333	0.80	80
15.0	HEX	T3 - 33.3%	0.333	1.00	100
15.0	HEX	T3 - 33.3%	0.333	1.00	100
