# Supplementary material for: Laboratory evaluation of a bio-insecticide candidate from tangerine peel extracts against Trialeurodes vaporariorum (Homoptera: Aleyrodidae)
Source: PeerJ. 2024 Mar 19;12:e16885. doi: 10.7717/peerj.16885 (PMC10959105; doi:10.7717/peerj.16885)
Supplement: Supplemental Information 1 [file peerj-12-16885-s001.zip › Data/ReadMe.txt]

data_paper.xls: Raw data - Excel file contains all the experimental values of cumulative mortality for three treatments and their controls.

data_paper.csv: Same as above, but in .csv format.

Stat&Plot.txt: Text of the script of R, where the non-parametric analysis of the comparison between treatments is made, and the average values of the three experiments of cumulative mortality versus time are plotted.

Apparatus for the extraction and recovery solvents.pdf: Figure 2, with the legend of the oldest version of the manuscript.

Devices for culturing whiteflies and carrying out experiments.pdf: Figure 3, with the legend of the oldest version of the manuscript.
