# Supplementary material for: Laboratory evaluation of a bio-insecticide candidate from tangerine peel extracts against Trialeurodes vaporariorum (Homoptera: Aleyrodidae)
Source: PeerJ. 2024 Mar 19;12:e16885. doi: 10.7717/peerj.16885 (PMC10959105; doi:10.7717/peerj.16885)
Supplement: Supplemental Information 1 [file peerj-12-16885-s001.zip › Data/Stat&Plot.txt]

## Analysis of experiments ##
library(readxl)
data_paper <- read_excel("D:/Tesis UTN/Nancy A Flores/paper/data_paper/data_paper.xlsx")

View(data_paper)
str(data_paper)

shapiro.test(data_paper$mr)
hist(data_paper$mr)
## The results of shapiro test and histogram,
## Since this p-value is less than .05, we have sufficient 
## evidence to say that the sample data does not come 
## from a population that is normally distributed
#################################################


library(dplyr)
## Experiments EOE w/n-hexane
datos_HEX <- data_paper %>% 
  filter(tto %in% c("C+", "C-", "HEX") & tto != "PET")
str(datos_HEX)
View(datos_HEX)

shapiro.test(datos_HEX$mr)

## Experiments EOE w/petroleum ether
datos_PET <- data_paper %>% 
  filter(tto %in% c("C+", "C-", "PET") & tto != "HEX")
str(datos_PET)
View(datos_PET)

shapiro.test(datos_PET$mr)

##########################################

library(ggplot2)

media_datos_PET <- datos_PET %>%
  group_by(time, tto1) %>%
  summarize(cumulative_mortality = mean(cm, na.rm = TRUE),
            desv_std = sd(cm, na.rm = TRUE))

ggplot(media_datos_PET, aes(x = time, y = cumulative_mortality, group = tto1, color = tto1, shape = tto1)) +
  geom_errorbar(aes(ymin = cumulative_mortality - desv_std, ymax = cumulative_mortality + desv_std), width = 0.25) +
  geom_line(aes(linetype = tto1), size = 1.5) +
  geom_point(size = 4.5) +
  scale_shape_manual(values = c(25, 24, 15, 16, 18),
                     labels = c("C-", "C+", "T1 - 12.5%", "T2 - 25.0%", "T3 - 33.3%")) +
  scale_linetype_manual(values = c("solid", "solid", "longdash", "longdash", "longdash"),
                        labels = c("C-", "C+", "T1 - 12.5%", "T2 - 25.0%", "T3 - 33.3%")) +
  labs(title = "(a)", 
            x = "Time (h)", y = "Cumulative mortality (%)", 
            color = "Treatments", linetype = "Treatments",
            shape = "Treatments") +
  scale_x_continuous(limits = c(0, 15), breaks = seq(0, 15, by = 3)) +
  scale_y_continuous(limits = c(0, 100), breaks = seq(0, 100, by = 20)) +
  theme_minimal() +
  theme(legend.position = "right")+
  theme(axis.title = element_text(size = 16),
        axis.text = element_text(size = 14))

m_PET <- aov(cm~tto1, data = datos_PET)
summary(m_PET)

boxplot(m_PET$residuals~tto1, data = datos_PET)
bartlett.test(m_PET$residuals~tto1, data = datos_PET)

pairwise.wilcox.test(datos_PET$mr,datos_PET$tto1,p.adj="bonf",exact=F)


################################################

media_datos_HEX <- datos_HEX %>%
  group_by(time, tto1) %>%
  summarize(cumulative_mortality = mean(cm, na.rm = TRUE),
            desv_std = sd(cm, na.rm = TRUE))

ggplot(media_datos_HEX, aes(x = time, y = cumulative_mortality, group = tto1, color = tto1, shape = tto1)) +
  geom_errorbar(aes(ymin = cumulative_mortality - desv_std, ymax = cumulative_mortality + desv_std), width = 0.25) +
  geom_line(aes(linetype = tto1), size = 1.5) +
  geom_point(size = 4.5) +
  scale_shape_manual(values = c(25, 24, 15, 16, 18),
                     labels = c("C-", "C+", "T1 - 12.5%", "T2 - 25.0%", "T3 - 33.3%")) +
  scale_linetype_manual(values = c("solid", "solid", "longdash", "longdash", "longdash"),
                        labels = c("C-", "C+", "T1 - 12.5%", "T2 - 25.0%", "T3 - 33.3%")) +
  labs(title = "(b)", 
       x = "Time (h)", y = "Cumulative mortality (%)", 
       color = "Treatments", linetype = "Treatments",
       shape = "Treatments") +
  scale_x_continuous(limits = c(0, 15), breaks = seq(0, 15, by = 3)) +
  scale_y_continuous(limits = c(0, 100), breaks = seq(0, 100, by = 20)) +
  theme_minimal() +
  theme(legend.position = "right")+
  theme(axis.title = element_text(size = 16),
        axis.text = element_text(size = 14))

m_HEX <- aov(cm~tto1, data = datos_HEX)
summary(m_HEX)

boxplot(m_HEX$residuals~tto1, data = datos_HEX)
bartlett.test(m_HEX$residuals~tto1, data = datos_HEX)

pairwise.wilcox.test(datos_HEX$mr,datos_HEX$tto1,p.adj="bonf",exact=F)
