# Supplementary material for: Laboratory evaluation of a bio-insecticide candidate from tangerine peel extracts against Trialeurodes vaporariorum (Homoptera: Aleyrodidae)
Source: PeerJ. 2024 Mar 19;12:e16885. doi: 10.7717/peerj.16885 (PMC10959105; doi:10.7717/peerj.16885)
Supplement: Supplemental Information 2 [file peerj-12-16885-s002.zip]

Archive with 7 entries (7 files):
- FTIRSpectra/5989-27-5-IR.jdx
- FTIRSpectra/FTIR - Extractos de cascara mandarina.xlsx
- FTIRSpectra/HEX_4-14-2022T9-28-39 AM.pdf
- FTIRSpectra/HEX_4-14-2022T9-28-39 AM.txt
- FTIRSpectra/PET_2-17-2022T2-42-00 PM.pdf
- FTIRSpectra/PET_2-17-2022T2-42-00 PM.txt
- FTIRSpectra/ReadMe.txt
