# Supplementary material for: Laboratory evaluation of a bio-insecticide candidate from tangerine peel extracts against Trialeurodes vaporariorum (Homoptera: Aleyrodidae)
Source: PeerJ. 2024 Mar 19;12:e16885. doi: 10.7717/peerj.16885 (PMC10959105; doi:10.7717/peerj.16885)
Supplement: Supplemental Information 2 [file peerj-12-16885-s002.zip › FTIRSpectra/5989-27-5-IR.jdx]

##TITLE=d-Limonene
##JCAMP-DX=4.24
##DATA TYPE=INFRARED SPECTRUM
##ORIGIN=NIST Mass Spectrometry Data Center
##OWNER=NIST Standard Reference Data Program
Collection (C) 2018 copyright by the U.S. Secretary of Commerce
on behalf of the United States of America. All rights reserved.
##CAS REGISTRY NO=5989-27-5
##MOLFORM=C 10 H 16
##$NIST SOURCE=MSDC-IR
##SPECTROMETER/DATA SYSTEM=HP-GC/MS/IRD
##STATE=gas
##XUNITS=1/CM
##YUNITS=ABSORBANCE
##XFACTOR=1.0
##YFACTOR=0.000002700
##DELTAX=4.0
##FIRSTX=550.0
##LASTX=3846.0
##FIRSTY=0.000875
##MAXX=3846
##MINX=550
##MAXY=0.027
##MINY=0
##NPOINTS=825
##XYDATA=(X++(Y..Y))
550.0 324 238 175 151 142 149 84 50 65 85
590.0 75 47 19 4 25 41 60 90 84 92
630.0 101 65 46 64 88 77 47 38 65 72
670.0 57 52 51 53 55 48 47 55 56 37
710.0 39 48 82 94 82 92 106 104 99 117
750.0 136 158 180 182 193 215 241 314 459 612
790.0 731 852 884 799 682 536 396 278 199 174
830.0 179 185 193 208 233 276 318 361 455 625
870.0 862 1194 1635 2129 2553 2792 2790 2535 2133 1707
910.0 1348 1091 903 749 610 495 403 353 326 306
950.0 297 298 280 247 221 200 197 196 173 185
990.0 214 225 244 282 309 310 315 326 308 282
1030.0 277 291 311 337 371 364 337 305 257 213
1070.0 187 172 150 134 130 141 161 186 202 223
1110.0 235 232 216 207 207 230 292 385 511 646
1150.0 703 659 587 512 408 314 256 230 238 265
1190.0 301 337 371 389 368 338 333 353 382 414
1230.0 443 449 421 397 365 322 291 262 256 261
1270.0 247 257 287 315 335 345 338 325 328 339
1310.0 346 352 354 341 329 330 333 334 337 347
1350.0 365 397 471 583 748 960 1161 1293 1308 1202
1390.0 997 776 624 555 540 555 617 721 867 1067
1430.0 1307 1570 1807 1963 2066 2099 2017 1855 1631 1344
1470.0 1047 795 613 490 400 327 283 250 226 210
1510.0 196 184 170 158 148 142 145 137 137 150
1550.0 153 161 165 184 207 232 261 278 305 329
1590.0 334 335 346 361 386 420 469 556 673 822
1630.0 1028 1245 1427 1514 1457 1281 1027 767 551 401
1670.0 320 266 227 196 169 156 142 125 115 116
1710.0 116 107 99 97 93 83 78 75 77 77
1750.0 75 80 80 88 108 134 163 187 202 218
1790.0 223 208 183 147 122 105 86 70 61 57
1830.0 51 45 50 55 45 36 41 48 45 40
1870.0 34 34 41 37 35 35 36 33 18 25
1910.0 40 48 41 36 39 34 25 25 31 39
1950.0 34 29 32 33 32 24 21 21 18 11
1990.0 11 12 8 18 30 30 23 9 10 14
2030.0 3 17 30 26 13 16 26 22 25 32
2070.0 31 27 15 15 14 9 14 13 16 19
2110.0 16 15 27 23 18 22 16 22 22 19
2150.0 20 21 25 16 8 16 14 10 20 20
2190.0 19 22 20 15 11 13 10 17 22 17
2230.0 20 23 22 27 27 31 39 32 16 16
2270.0 22 18 18 22 21 17 15 19 21 11
2310.0 3 7 10 9 18 19 17 27 20 28
2350.0 43 33 33 29 25 35 35 31 32 27
2390.0 26 25 26 28 25 27 27 28 24 24
2430.0 22 19 24 26 28 40 55 54 43 54
2470.0 60 46 41 43 46 44 48 48 46 50
2510.0 44 43 51 47 48 43 39 52 56 55
2550.0 53 51 48 44 48 59 60 54 54 53
2590.0 55 70 71 75 89 87 78 78 82 76
2630.0 74 85 83 78 78 91 107 118 123 128
2670.0 133 130 120 113 119 127 127 127 137 152
2710.0 159 163 185 215 241 271 299 303 289 274
2750.0 261 236 215 211 212 224 237 249 259 294
2790.0 336 370 410 457 520 598 712 859 1063 1367
2830.0 1801 2366 2925 3397 3760 3974 4120 4313 4506 4634
2870.0 4748 4819 4889 5077 5374 5727 6160 6687 7281 7839
2910.0 8375 9033 9608 9877 10000 9910 9463 8786 7949 7026
2950.0 6135 5340 4766 4583 4748 4922 4890 4665 4172 3500
2990.0 2904 2532 2353 2289 2255 2199 2102 1944 1742 1541
3030.0 1366 1248 1184 1143 1118 1092 1063 1054 1094 1216
3070.0 1399 1568 1719 1838 1780 1560 1327 1067 752 519
3110.0 400 339 314 275 229 203 185 159 134 125
3150.0 116 116 101 87 81 62 76 89 75 67
3190.0 54 52 57 54 45 41 34 37 43 32
3230.0 28 26 39 54 58 52 41 36 43 35
3270.0 26 45 50 39 34 25 25 30 50 44
3310.0 37 47 42 42 49 44 31 38 54 50
3350.0 30 21 19 17 23 21 19 36 47 37
3390.0 32 44 47 33 28 29 22 25 31 30
3430.0 27 21 15 33 34 29 33 21 11 18
3470.0 30 22 23 27 17 17 31 18 6 8
3510.0 11 10 0 16 26 25 20 16 24 36
3550.0 18 4 18 23 19 32 38 25 22 22
3590.0 13 2 12 31 20 16 34 26 21 31
3630.0 38 36 36 42 49 27 14 24 25 20
3670.0 23 42 52 47 47 53 50 53 50 41
3710.0 47 55 47 36 37 30 12 20 20 25
3750.0 34 32 35 43 49 43 41 40 47 57
3790.0 58 45 30 36 51 55 47 55 66 36
3830.0 21 27 18 16 28
##END=
