# Supplementary material for: Laboratory evaluation of a bio-insecticide candidate from tangerine peel extracts against Trialeurodes vaporariorum (Homoptera: Aleyrodidae)
Source: PeerJ. 2024 Mar 19;12:e16885. doi: 10.7717/peerj.16885 (PMC10959105; doi:10.7717/peerj.16885)
Supplement: Supplemental Information 2 [file peerj-12-16885-s002.zip › FTIRSpectra/HEX_4-14-2022T9-28-39 AM.txt]

1932
3999.43349933624
400.688817501068
1
128
4
99.3965476768272
99.397632846633
99.4618589152426
99.5074113155597
99.3540261767676
99.257105460399
99.3055338638693
99.2789619452989
99.152094138011
99.3030378671272
99.5359804670755
99.654149455257
99.6442492989147
99.4223670687936
99.4324562178806
99.5805515012428
99.4099807737422
99.2376982140274
99.1930151795975
99.2166224373239
99.2910218906028
99.2489797584087
99.1331514643053
99.1779696352567
99.3451012098603
99.3688749679948
99.4011176814994
99.4630851914701
99.3330659506195
99.2997152576808
99.4536575957636
99.5019963856892
99.4242982298272
99.2271580340615
99.1518185446355
99.2513355026215
99.3854328724611
99.4904678619992
99.4524081401354
99.4207333883298
99.443337551592
99.3084607844067
99.2194271830111
99.3670948859464
99.4462061597845
99.272489179258
99.2510758830851
99.3922750671564
99.3564282756405
99.2200688373859
99.2865284454728
99.4658968973477
99.5838304595145
99.4683063846043
99.3387731645262
99.4272616230473
99.385974705887
99.307459741552
99.3199568197521
99.1320041592407
99.0721747964773
99.2169687558997
99.2848067057298
99.3055710890179
99.4136329235123
99.4195433546428
99.2089098070494
99.2296516396277
99.3303574246686
99.3576303194749
99.3237174755275
99.3378116064197
99.2853420831338
99.3356480869085
99.6073622925155
99.5874583724096
99.4358751562545
99.380525406374
99.46140436078
99.4475154232899
99.4625876504051
99.5361529974307
99.5137240957705
99.3780009712451
99.2971520512583
99.3778259925612
99.53075688075
99.5537628163374
99.5635728734189
99.5536243122514
99.6719279870798
99.6696438185306
99.6663667063926
99.6735445893001
99.4928052907052
99.353293264683
99.369253256483
99.3671912417185
99.5642013491828
99.5565480326584
99.3909316712521
99.354135059515
99.4217398404817
99.6003951581036
99.4167128607445
99.2109040298188
99.6615127455573
99.7161029197124
99.457969172092
99.4235788234482
99.4355202220539
99.3874894660348
99.385550386852
99.4190597022245
99.4920442955845
99.6152664797398
99.5418684399046
99.3928847911498
99.4691513863689
99.519617319317
99.4559008161994
99.3629789615808
99.2771811908886
99.2556684129559
99.3130154710335
99.4589118199266
99.4631121577645
99.505928033253
99.7651104026283
99.7011435249315
99.4939244689273
99.3629388243471
99.3960597863578
99.7259133415457
99.7944937149773
99.4658459446424
99.5765121889603
99.6870545763981
99.7281562374907
99.6896393533923
99.3826581436841
99.6018001453231
99.8305764161074
99.7451919065267
99.6164707507374
99.4686612297372
99.461238910114
99.4645609900336
99.323393700078
99.2609474122333
99.5781358666556
99.6920741875154
99.4026197144982
99.3536758069618
99.5630280624028
99.5734458567565
99.4879886644062
99.5972513987242
99.7349196041077
99.7435990961839
99.6161217999268
99.4630857829777
99.4295723928145
99.4638429090741
99.5643757713947
99.5585562841974
99.6574669974448
99.6779378920385
99.585640877552
99.5735421756335
99.5245492553763
99.6525246483543
99.6074421770832
99.5020164293388
99.7081489283882
99.602292074874
99.3338383261868
99.2775054353847
99.2593412147436
99.2755539843588
99.3670597429506
99.4020114263096
99.5100061962322
99.6022116595481
99.6177698441002
99.3595647759235
99.222286827235
99.3451796930265
99.4013238653516
99.594940556688
99.7359757766036
99.7294547092959
99.6016671745427
99.4141778999655
99.2206430954217
99.2246203576015
99.3886760780655
99.3091662169137
99.2794294173271
99.4939042686124
99.6126503565141
99.479142817675
99.2842410572436
99.1269450009348
99.185075240407
99.4155382151866
99.3802331700344
99.2547060488665
99.2962715561151
99.364644532001
99.2279900423272
99.232535739156
99.5419976387069
99.6075925101398
99.4406617801728
99.3578635372564
99.1817892115514
99.0109633483931
99.0346918631348
99.0478608370491
99.1519394590285
99.2639810961597
99.4427745880538
99.570873974378
99.3050868711365
99.0601391701347
99.2194308856468
99.4238617024001
99.3833108214105
99.0154993223857
98.5805519202821
98.7153944563804
98.9990170707552
98.9122568266628
98.9949034260747
99.0632493223169
98.8679317080134
98.6494882224643
98.7694050810775
98.9189058213669
99.0301459673473
99.2761450923277
99.0867689824428
98.6843810232118
98.6703288256917
98.8623748914988
99.082244783327
99.0210472843887
98.7624733163401
98.6957657275657
98.8946590440328
99.0552589720586
99.0046634160504
98.9164371069007
98.8787319321603
98.9419852547362
98.9882501218043
99.0902934359924
99.0211537471044
98.8240068853056
98.7207752034256
98.633548819983
98.8937349869341
99.2803115864151
99.1620614951209
98.889273104373
98.8814226555003
98.7944935358739
98.7823983749697
98.7530309941065
98.608998721829
98.6405377255392
98.8703882412086
98.831710735854
98.6917073808437
98.6700242041424
98.6678488890602
98.8240180320143
98.8086074240323
98.5590703957395
98.7686002334299
99.2561013122423
99.3086066467942
98.9026295739198
98.6360240672846
98.7260343923565
98.7214370540453
98.4860201335888
98.5020927703761
98.5889823995947
98.7052720241455
98.8146732486436
98.7537569289255
98.5521275997306
98.4936239376503
98.5851253860707
98.6372724983352
98.7991592563866
99.2112901248535
99.1583899478072
98.8309500444927
98.7473229988135
98.6890808792154
98.6120706438295
98.5935259931747
98.8664388376443
99.125192083616
98.9274328484516
98.6302360678197
98.7626379480705
98.8914263208585
98.72946019224
98.520602635673
98.48777010258
98.6724067694487
98.6954087613421
98.5573139996356
98.6427963357906
98.839001335209
98.7976344825262
98.8338842334593
98.8483166259913
98.6462075264145
98.7716321271972
99.1242960770672
99.1288927043357
98.9671236499117
98.8357464065023
98.8685503929757
98.8823349782535
98.7966977151061
98.8218703260296
98.7350631010411
98.6213791404742
98.5322087113511
98.5051077880486
98.5811421666317
98.5859893562694
98.6872901493533
98.8583524022645
98.9486926590738
98.9716375950858
98.84034882636
98.701746733885
98.6564652984017
98.5989829931522
98.6899641914661
98.8561409031486
98.7989803850988
98.7009412412612
98.895777455441
98.8815688647744
98.6533921363135
98.6531560252086
98.8908556206985
98.9990939474724
98.8527019803467
98.729214083334
98.5742179009801
98.4473922284066
98.4844914641832
98.6756677270015
98.8946712568623
98.9002713416183
98.9141206078933
98.8774028913973
98.8551165682586
98.952143524234
98.9502817493784
98.8442058196126
98.7352476584644
98.7203503772249
98.7818801395413
98.9088155734872
98.9685209899874
98.9310793716831
98.9235215843376
98.7439565079196
98.7974440503606
99.0194613132895
98.7969938352559
98.5482162019432
98.5965165219079
98.7000660540566
98.5982891674137
98.7148101971394
98.9807054603596
98.9327911546778
98.9755981867415
98.9615472285214
98.8913963042836
98.902320278643
98.8396428422334
98.8641976722048
98.954953738457
98.9589975182526
98.8795671261097
98.7380257659154
98.6594908067952
98.8802920106889
99.0432825646922
99.0158360813431
99.0592851148884
99.0475758095874
98.9146765180935
98.9248432711243
98.8910757655955
98.742864313993
98.7420737873965
98.7289554725122
98.8304002975956
99.1283806898124
99.2033127178284
98.945925697727
98.848735333791
99.1794402392747
99.1104744177172
98.748549097014
98.6798216723034
98.7228030337084
98.8305879645578
99.021611492559
98.9448649162325
98.7127127672362
98.729779422565
98.8145809783477
98.7086210185054
98.6360927117225
98.8075562621382
99.045238185607
99.0833532578867
98.9082283683554
98.7535310245175
98.8873395726978
99.054756713513
98.9213478382069
98.6786683928351
98.7639039414456
98.9077884711533
98.812299433253
98.7542110304741
98.9006578354756
98.926626342881
98.8523003163401
98.9212319282998
99.015289214101
98.9355530217668
98.9359711304372
99.0101967245052
98.9893224625333
99.0620901960247
99.1118844877576
99.0325345021335
98.8422954294535
98.7654858724832
98.8921919763423
98.8705941849555
98.5900317987493
98.4775310273889
98.750054800756
99.0302364519103
98.9922679633635
98.8182293051769
98.8893300041387
98.9546363219398
98.9211045960512
98.9549410852195
98.7540286907332
98.5809470819756
98.6657531853542
98.7825661167215
98.7179344211581
98.6687658377887
98.6605264467351
98.6726930127687
98.8162027511636
98.6578675344552
98.577552396644
98.8014785175182
98.7704774417975
98.5516259541175
98.4372842548709
98.291203643884
98.202392009386
98.3379234438772
98.1294368990229
97.8613676811396
97.6788604740457
97.3276739104066
96.8738205856245
96.6431556809466
96.5865970046972
96.5264201789849
96.5219705835721
96.5505145800079
96.5504579231094
96.4636602853835
96.3971291394249
96.5009740344502
96.618062849206
96.625150941271
96.8634857480577
97.1447180776598
97.1389951965317
97.2532917929612
97.4492786803345
97.4582582431271
97.4840437788051
97.370959548597
97.323582941456
97.3043363814759
97.1892942541535
97.1153524649504
97.1215527944766
97.2603635956123
97.3724645413619
97.2947064641442
97.1794562898435
97.2425948531418
97.1578731241805
96.9364282401517
96.8444765683861
96.5719352782671
96.1114307546704
95.8525563403189
95.5310512850861
95.1154141075028
94.7593633117281
94.5137589320368
94.3806671707196
94.2645740615718
94.1258489154902
94.0441605726246
94.1059261469046
94.2922058621695
94.4803174254794
94.5177450077833
94.5150178236508
94.5588892849547
94.4808445710669
94.2493527836143
93.9964407723867
93.7840430891703
93.4336863074773
93.0099804776873
92.589070141373
92.0882769504895
91.4478930357483
90.7068428192128
89.8587050959397
88.7884602650532
87.3279242817729
85.4686384202234
83.5044364836134
81.7776509809104
80.3290294257796
79.5106295002263
79.5363328672051
79.9887269564928
80.7286324564358
81.6404474345662
82.6687028427472
83.7060989065001
84.4736223786127
84.8658240744859
84.7612382760177
84.3014453753797
83.4215790640605
82.3245233433738
81.2342001826364
80.0873953877805
78.7382739548
77.2565217388692
75.9147010794332
74.7395965723234
73.6957967270067
72.7589626305258
72.0207108507782
71.5849813725725
71.3205761951714
71.2700853553835
71.5518755871938
72.1172341289677
72.8372136388215
73.7253376069211
74.567286079113
75.4171572818276
76.1418740683501
76.8188838473232
77.6390072569299
78.3108699615198
78.7183861506616
79.113137513622
79.374869399076
79.4293397915527
79.4712751941947
79.6014112790616
79.8287352291616
80.1138751066115
80.2461841453019
80.345587216523
80.3209293353756
80.1401596293391
79.9122175172498
79.8991440085553
80.1338873839535
80.7136959758547
81.4296600807088
81.9516610506985
82.2274774380493
82.248693159907
81.7850272616575
80.9622133327891
80.209141463192
79.7969383433996
79.7619646580549
80.0588746148347
80.675523659109
81.6835142008271
82.6674447033614
83.2412779931794
83.5905714550567
83.6824322009163
83.621944615859
83.6697059335524
83.721190247177
84.0192905313804
84.7196718570534
85.7248968086308
86.9055896050061
87.9116612576625
88.5724989302996
89.1672194414553
89.5879662114033
89.9075301802098
90.5319178264961
91.2887582126569
91.9264452171136
92.5812984705939
93.2517073059254
93.8978264091722
94.5143643604905
95.0136889798135
95.4383471540015
95.7769122233508
96.0822197116279
96.3522915286921
96.6026170700165
96.7888188460672
96.9424589782607
97.1262388988039
97.2278738750888
97.3210980534688
97.4686463728462
97.5635953992149
97.5798038449373
97.6926452638926
97.733551214348
97.7436314216974
97.7567200684438
97.7269580584635
97.7481964036323
97.7763646409904
97.7659015186067
97.7940139161872
97.7951084569209
97.780748887865
97.8179405093735
97.9071764794253
97.9868777445699
97.9953822527464
97.8909860776439
97.8799017306147
97.9268812636264
97.8657066212787
97.8958813579881
97.9693351035194
98.0009830459618
97.842696762419
97.658546841664
97.6536623231632
97.5488565440011
97.396824508439
97.284114568283
97.2816803344155
97.3861907352251
97.5178028362578
97.6741802819648
97.8149069810675
97.8665611119902
97.9045482391172
97.9459223076069
98.0853003228261
98.1958763448678
98.2341087791984
98.2440210833591
98.1797422040737
98.1631677050984
98.2693056837211
98.3509994340433
98.3199833923994
98.2808918877209
98.3622913911685
98.5184430083702
98.4866662179944
98.4327475187241
98.5384832184678
98.5857218394078
98.4883719902466
98.4096921266634
98.365910316489
98.3882466382634
98.4030795760486
98.3831138092942
98.4456409490165
98.4705518369777
98.4013281747908
98.3634013036656
98.3763033493441
98.4619336877855
98.527948176138
98.4390573381668
98.4084395349064
98.4573572394612
98.5180771870212
98.5477584564845
98.6189023031314
98.7112728977106
98.6838480694456
98.6092182534173
98.5430766691388
98.5419905108229
98.585877147447
98.6503464043378
98.7587458501068
98.8028611690713
98.6704356367863
98.5414648444026
98.6351044321681
98.7462477440363
98.7607613249145
98.6481016754299
98.6890800665516
98.7451811611919
98.574468295342
98.3731024401621
98.5383756865436
98.8072824817752
98.8142556837783
98.7649045920879
98.7058112085196
98.5957002625923
98.5758496093165
98.5653354004562
98.5424599543971
98.5241250648075
98.5873502412438
98.822470131063
98.9114351716798
98.8284086060777
98.7375450531014
98.645558232101
98.6788571923881
98.6735218604127
98.7136208796352
98.8110324556017
98.8080098954903
98.7590147563843
98.7264747431282
98.6015501772399
98.5994761614098
98.6262079908657
98.6535205004743
98.7416224320911
98.7977873770095
98.755229070919
98.8524944631375
98.9289726837911
98.8909121807759
98.9495488026042
99.055305755468
98.9120590694667
98.8472266369525
98.9412436782326
98.9274738819997
98.8346485348061
98.8923466519603
98.8834100166894
98.9281071428841
98.9227306768102
98.9265850777435
98.9607530986842
98.9493794869407
98.976118697773
99.111892030002
99.0811116066036
98.951860219246
98.9850667464982
99.094718776331
98.9910633443234
98.9290397122296
99.0311709701007
99.0779367193788
99.1547122844262
99.2735098392416
99.2075039200021
98.9871196036394
98.9552220232447
99.0339630717489
99.1194640267022
98.9932581535885
98.7876732845036
98.8986999925848
99.1717858783764
99.1343510568318
99.1087634178345
99.2889684929024
99.1111494275697
98.9366274001168
99.0887873432465
99.1427121210576
99.072399102057
99.1470895235151
99.2257137048196
99.1970788578102
99.0986006157731
98.9702740406516
98.9908214335493
99.1101453300825
99.1273521469892
99.0876893070575
99.0876069637294
99.1185283013596
99.1136989271754
98.9474958849365
98.9675144492184
99.1797394597346
99.2844973411892
99.1649498508787
99.1013882796592
99.1610996321764
99.0841182652789
99.0946284681229
99.2986278455767
99.30765995449
99.2620207671392
99.175804569038
99.2332038831985
99.3725723678565
99.2004468633694
99.153317830808
99.2692661632974
99.261682058113
99.0592622419085
99.0075835984923
99.0897413231305
99.1160433109296
99.1566210782055
99.2212713532485
99.2604592957753
99.2941423493855
99.3238465377471
99.2683271956524
99.1700640700854
99.1859562989541
99.2013699853806
99.1370608315352
99.1646458515304
99.1844869173249
99.0361926269013
98.9327173314984
98.9207668043929
98.9040902904329
98.8865310584686
98.8296686879951
98.7458441252732
98.7636678188102
98.7661318554161
98.6617300616001
98.6807695619783
98.7307670777131
98.7616760986767
98.7069775588295
98.7702176515825
99.0664789544862
99.1970724477081
99.0260381816589
98.8407067632068
98.8787542918134
98.8995222615249
98.8550227147192
98.8414339791859
98.8495326256576
98.8943944989513
99.0006861606372
99.090564680668
98.9852234882391
98.9395187210389
98.996732604347
99.0208984904723
99.0223253199612
99.0364147943882
99.0380813969432
99.040293281721
99.0246120793258
99.0077744455374
99.0698027656317
99.1907777087919
99.2145475396444
99.121027394108
99.2734773484259
99.2554341409582
99.1392471783551
99.0727673457911
99.0471436587641
99.2541762668868
99.5428459886454
99.4935322360485
99.374277372428
99.3319731618428
99.2803226891342
99.1509696794163
99.0346748362256
99.1125253761622
99.2097575745702
99.3422039329174
99.3565526865871
99.1914646060122
99.1120715883556
99.220772709311
99.3496661200882
99.0614951909279
99.0723121843341
99.4031362024039
99.427095211179
99.184206706212
99.1212502868
99.2645835928004
99.2868311951852
99.3292121609272
99.2601338554487
99.0249864445957
99.1354479435603
99.3646021743955
99.3681873995574
99.6777743753018
99.8787704908177
99.4154191591755
99.1249382800882
99.134311379401
99.3398597944012
99.7250321656373
99.882615114455
99.8622585169209
99.6795238314863
99.4479327566979
99.7040214059464
99.7295852616575
99.4312755946821
99.4027421084681
99.6462086542853
99.9163110593874
99.811165191724
99.58320428705
99.3171429413783
98.990286834481
98.9697329314139
99.2726198238447
99.5404809988493
99.4223537544796
99.3412081513075
99.2766988117411
98.7914107040809
99.0353871677888
99.3150390132451
99.368971221465
99.6106596746041
100.097343575246
99.6170964782746
99.2156820176102
99.5101444390608
99.4523478094927
99.5640023831414
99.6278255379797
99.4931046738025
99.4596451641823
99.4677067305565
99.4146258680937
99.6968873904881
100.243818215141
100.373851831859
99.9775407996363
100.180077017834
100.055027791347
99.8004025048836
99.7374644412154
99.8758030623735
99.7148499722459
99.597028975208
99.8260100095706
99.652761532552
99.5873248134243
99.566522991461
99.5882100648553
99.5697870077339
99.5432663870969
99.7241959055287
99.832791780423
99.549586385718
99.5658575443347
99.5450495576782
99.07881464563
99.0950744349549
99.4274484198284
99.4025962426346
99.3518654013935
99.5959541005623
99.5946924286969
99.4977666238437
99.2645798896882
99.3792697668869
99.8163992929732
99.7597004433604
99.6635859711045
99.7831104863769
99.8236816136171
99.6068550574782
99.7062519559145
99.6956688754502
99.4757062123533
99.5956885262334
99.7302074459461
99.5095333240438
99.3510120857006
99.1584268506272
99.204849789765
99.414822907974
99.6288042019231
99.8528904974641
99.6443770360466
99.3918276043104
99.5884237783284
99.9036222955678
99.5922359195543
99.2097826751786
99.2898817319934
99.3259337580512
99.3742955354221
99.5308534837256
99.7030163476416
99.4741022886617
99.3576047732858
99.4740839922563
99.3752609326927
99.2981868598148
99.4957561634558
99.750192517404
99.4998882657555
99.3027874488145
99.4849622796778
99.3687309443467
99.611226717434
100.382349305252
100.305783526318
99.971575214567
100.016147966018
99.9093914999556
99.2479831868358
99.2210389325861
99.6385548452834
99.85594528496
99.8468283540182
99.6384531209727
99.5809277544349
99.5407625110212
100.104540049864
100.30939686613
99.4574258879316
99.3317239392568
99.5701010307291
99.5213209095009
99.4910297536094
99.5548994426666
99.6339724400889
99.7026720293971
99.6232821009515
99.59845545056
100.238805351364
100.365777936803
99.5613986409869
99.1379699740488
99.1036325503281
98.8791900039015
99.1290834562086
99.7538812470203
100.144687051395
99.8596655560273
99.6697979457651
99.591614229437
99.9124889385395
100.303293548259
99.8485155685655
99.4964437508365
99.7774865589251
99.9252973805091
99.5298674583221
99.2005797740517
99.3144345377135
99.5026192995185
99.5637305102295
99.8761992771625
99.7477605217729
99.5232206613812
99.4121548719084
99.506810403932
99.6759365776487
99.636105517767
99.5140611020869
99.5020243524706
99.6701025776837
99.6447305393843
99.6025262813012
99.9372586512406
99.7260080466182
99.3140138076795
99.3562708802064
99.5424548147492
99.6298623306652
99.6233008371932
99.6751464681684
99.6658418869649
99.4599132442652
99.5588544014986
99.7341371158258
99.6769116835323
99.5780901793916
99.4306894059588
99.4553789079431
99.6144333278451
99.6061638655717
99.4973124003434
99.2761948153543
99.2212036586149
99.3818665258573
99.5261347805174
99.591531496273
99.4797362862763
99.4216028240479
99.392950590934
99.3262789641705
99.41781164462
99.4864045037877
99.3960221826527
99.347753470283
99.3616521209346
99.3184313088059
99.3670971622936
99.4807208389123
99.4452464722959
99.4026707672534
99.404287218052
99.3547246021014
99.2899260096335
99.3982850764757
99.5435581603113
99.4544466800052
99.3676229826475
99.4230819314459
99.4525457139855
99.4135608986454
99.3214305619947
99.3427136126124
99.3295237574402
99.2522984284431
99.3112624588724
99.3291909471954
99.2559285836491
99.2040169985138
99.1156640426528
99.0055121395932
99.0091441887069
98.9820424763399
98.9423266865663
98.8413095522719
98.7371841211215
98.7614339293786
98.6348901083168
98.5269780947674
98.4540317766361
98.3768332336536
98.3632531092555
98.4253613383698
98.4153263094526
98.3304840856323
98.3208982986705
98.3483908013997
98.4360489128882
98.4909052005454
98.5693962642008
98.5564687886768
98.411455061396
98.3290258232404
98.2519130750606
98.1009271768697
97.8771550894968
97.5719688774136
97.2972113901017
97.0224923036402
96.5374604663437
96.1918419964241
95.9879830713785
95.7705135896979
95.6815417313964
95.6441877444699
95.5409475826029
95.2918727741632
95.5080542624345
95.7161429964785
95.7440034149869
95.7969608211814
95.8518259393978
95.958868384527
96.0274371346341
95.8832079745188
95.7889243718617
96.0429747805353
96.1981770699956
96.2038308396158
96.186963498049
96.2003660749364
96.2139354807098
96.3154735412867
96.3435208906942
96.0528053609187
95.7473996539436
95.3325160689655
94.8027068650164
94.5447258334904
94.2937657013735
94.258282628371
94.5138459363146
94.655369926524
94.9595532106206
95.7328420914913
96.0157487399615
96.0478809384221
96.0094874767109
96.1425292981339
96.4509657692393
96.5449603122694
96.6762876681885
96.7857887804667
96.6540720663315
96.3113259742348
95.9847411666989
95.5624151746299
94.8651943591896
93.7890900070606
92.5785539562258
91.0025134302322
89.4003570070323
87.6767578872697
85.1527547804544
82.7070738207643
81.8910925286181
82.4669674160015
83.9456543977883
85.2775412970097
86.5304368577896
88.4544546599374
89.6227134757199
90.2207574945436
90.7415816832311
91.5018534809888
92.1352159096265
92.889815166514
93.5901179537921
93.7575600538611
93.7011202746924
93.8290951717627
93.8657404558568
93.5649338607438
93.0608676928815
92.5216726751782
92.1749777548712
92.0373871630294
92.1075145719002
92.3279826251009
92.5494645381702
92.654104655146
92.7266331608679
92.7276906453832
92.7114184330323
92.7561575933619
92.8514046476785
93.0138008684642
93.2626572283042
93.5839254956343
93.9296796949491
94.162826216556
94.3828015955624
94.9433763242056
95.2484984554889
95.2352001191432
95.3635274600423
95.6407586741155
95.8182366980097
95.9582122554595
95.9543842836249
96.0645969532225
97.0283350551164
97.5852861122431
97.6145570814144
97.6405283635159
97.7214542686895
97.7844346475238
97.7909546645465
97.7784691213086
97.7288272735951
97.7011472677564
97.9799623834253
98.1068681277499
97.9593774570376
97.8050997304296
97.7506918430907
97.5450118654104
97.2530360091646
96.8053899283717
95.9463565652068
94.7427399825483
93.3802320076202
92.2787897807074
91.3185819114749
90.7502054605344
90.7525025286184
91.5047559671427
92.4354020162693
93.3937430468547
95.0792916600179
95.9661586973578
96.1415294290102
96.2425231684933
96.346864340952
96.4062695816901
96.4604889070403
96.344907484097
96.0537491269428
95.7782590530863
95.3039859850724
94.5693519331327
93.7001816285587
92.8824641517997
92.4496424498289
92.2600179467271
92.0727572056386
91.5783159316383
90.5161755233771
88.947504571474
86.9887636469316
85.0761638862092
83.6198200717708
83.0305898765201
82.6058050681182
81.8395030149448
80.6584790360946
79.7153303749487
78.8515299820173
78.2006307242023
77.6874432158261
77.3713021804438
77.3244602195252
77.2491027522243
76.8952677568902
76.1663296032863
74.9564101049264
74.0598197910026
74.7531256220736
76.008117166474
77.3610738856352
78.9522099558025
80.4454323682429
81.7743139264075
83.5796389306634
85.2728333477776
86.4545771398829
88.1597190153225
89.4190996806071
89.7205869545818
89.3078918254442
88.6847552942379
88.2779484069523
88.4989556660907
89.5113042397496
90.8599714707723
91.7359783492508
92.3663332368235
92.8327794653352
93.0096981855
93.10399723283
93.0366760920556
92.6606389179248
92.031501205001
91.1343954674208
90.0246606109263
88.4852420539756
86.3465816711023
83.2671490822858
80.3702943806193
78.9744706014958
79.0824787649241
79.6619457184873
80.2195560233185
80.8351876965379
81.3527739333042
81.572523926662
82.0972244281978
83.3321603113341
84.9373791441998
86.4595179330627
87.7541059825351
88.8650083933138
89.9138960478864
90.8835610889334
91.7295233022942
92.3212481794618
92.637723143805
92.7418862100402
92.6973475808606
92.4021873864159
91.8406858363555
91.3165014153316
91.1645322991024
91.3537296564986
91.7898403584186
92.3217683945373
92.88907684749
93.4159355607205
93.8368434707644
94.0253588704888
93.9868047892311
93.7909727253154
93.3543173244518
92.7422795107095
92.1903655338289
91.8846402660696
91.795912263065
91.831476987498
92.0440691781614
92.4026807339683
92.7959784806897
93.0907195489533
93.1545113664251
92.9361577502338
92.5637336597466
92.1552017809036
91.9218763513462
91.8359127379572
91.7994230916536
91.5667985281527
90.9378561370567
90.0084258994411
89.0904106760618
88.4245560417124
88.0425306126735
87.802418005561
87.6397438029778
87.4575958378724
87.176404746836
86.6984183627781
86.284960200662
86.4430996672172
87.1850499359797
88.1052843595795
88.9075293548625
89.3390022787189
89.4344279319517
89.1892919528411
88.8371794517085
88.6644952520595
88.7384807804314
89.0528520219573
89.464921027538
89.8561500304355
90.165162628541
90.3383407767129
90.3593518730426
90.2231215550458
90.0394536625887
89.9159523319379
89.9730459387936
90.1196343260393
90.3680810465206
90.6836030568819
91.0520442893062
91.400174895957
91.6405960256123
91.8163622588289
91.9231420492564
91.9631500965697
92.0561423183406
92.1318186111729
92.0372549589905
91.7335689945937
91.4768584545611
91.4444959493099
91.5299977249146
91.5857928740747
91.6400267576256
91.6839287438892
91.5628543814086
91.2082912241978
90.6653802412681
90.1128698915385
89.7243843549607
89.5638288830474
89.5344857130865
89.5227597600511
89.8418171018453
90.5681301844887
91.2312472955913
91.5468114741955
91.4533387724531
90.9451087177369
90.2139805493447
89.3019228664561
88.1975349903132
87.4788962773021
87.6847294744237
88.0373035368628
87.4462530196544
86.3603685317052
86.3370610924921
87.6733125686684
89.3610997717404
90.6637380936473
91.3949837551741
91.732346635602
91.9270019933986
92.0462041642704
92.01633085945
91.8767276181821
91.7259568111813
91.5800837811009
91.2978833649337
90.8284810187679
90.1914133369826
89.3730534550141
88.3499785413729
87.3459656824052
86.5168499312243
86.0044419504178
86.0848694080346
86.7285216757492
87.7356051526645
88.7764750345254
89.666445728707
90.4764292964682
91.1108720914772
91.4688587302104
91.4889769873517
91.1480669560755
90.7345519815721
90.5967243849149
90.4579330443965
89.7212966382876
88.4248366322083
86.9909709735874
85.8017794211617
85.2656009326976
85.556709284806
86.7439442446078
88.5879058177678
90.3395185585462
91.5131398372513
92.2365175614041
92.6506128132116
92.8133311871407
92.8091604526301
92.6118950910031
92.1843401119007
91.3653351600155
90.2315489261073
89.317254182805
88.9616320716413
88.8587567130358
88.6168532286155
88.0921607808676
87.4765236006137
87.0251595456323
86.8057106777629
86.5946528849446
86.2710924199503
86.0862530118655
86.1570210735938
86.3994905466429
86.6546706638375
86.6560734666668
86.2988039003919
85.5002002000273
84.3124994139892
83.3768870351122
83.3129843925157
84.1128694626563
85.5035919062786
87.1209216078539
88.6952890454442
90.1167069108762
91.1750143595565
91.8794701965404
92.3796142671002
92.7178210339629
92.8541035430702
92.8976904806762
92.8830400027866
92.7656274821227
92.5989407462769
92.4474372661776
92.412197976337
92.535164897635
92.6037410973034
92.6391641827392
92.7414682363437
92.8035818967188
92.8409555386396
92.8311630786355
92.7673055209628
92.693985042955
92.6842343344794
92.5848356788767
92.1613737384012
91.3597528589425
90.3010785617473
89.3300925809243
89.0630811392089
89.2524352725554
88.8999855001437
87.7593611796475
86.6527333957887
86.6516474497451
87.8394080330672
89.4589276068892
90.9270736606815
92.2401215137788
93.3888372466587
94.1395808340619
94.4262325894271
94.430417269865
94.3343749699091
94.1196765680882
93.7465995691277
93.2443882589568
92.4309199382904
91.2591371933362
89.6598024047783
87.1004198287772
84.1883782696632
83.7864061040125
86.3759030517867
89.1592557666422
90.6786524127211
91.0467636192079
90.758444353782
90.0189346296317
88.6994947800062
86.6729216609368
83.6628835758039
79.5217626133925
74.3788429708787
68.53588806088
62.704447760158
58.6316335551739
58.2128736152073
62.0252404654914
68.5014616298238
75.0331708994165
80.2876561912123
84.2396124478835
87.0445125116995
88.9849238236266
90.3876690654094
91.3522690450511
91.9801344162512
92.4374791552223
92.8410283789174
93.1612560317444
93.3914373831977
93.5192315783533
93.4884084917812
93.2916683049982
93.1917627998741
93.1687328114744
93.0732754014531
92.9273264865758
92.8855720184753
92.6945720718273
92.3817815932618
91.7714220526968
91.0107609684569
90.7619705247966
91.0317067774509
91.4081226244065
91.660405480803
92.2925378984011
93.0812525603169
93.5152091316544
93.566124399
93.3992558086417
93.2145252019216
92.7888080796974
92.2624088593036
91.7889059566585
91.0788039425204
90.0151059177011
88.596670280811
86.7991838832492
84.4610629358125
81.7472605778119
79.2139655632023
77.6882102372812
78.6646410618475
82.0664852430422
85.1260909611229
85.7532278760646
85.2295121550001
85.6186261709119
85.8872505402066
85.2634012980675
85.5268976154693
87.7153164594058
90.3225409513623
92.122766249598
93.2175966618632
93.8955207101445
94.223376306
94.3924538480504
94.4477331920255
94.1061801532225
93.4100002273148
92.8317119028293
92.640774742668
92.7244011426013
93.1192746911407
93.3524481984752
93.1758033713164
93.1021463750259
93.5675260250696
94.4536020309669
95.2050757684395
95.4404568588149
95.4974163588218
95.5718997151445
95.6020054451458
95.594862027648
95.3792725500636
95.1512621191309
95.0152150936539
94.9134760490478
94.8906930748581
94.840044496137
94.6532891254363
94.5226589880123
94.8255474526218
95.2282009573322
95.3996544998357
95.6328340253325
95.9379431846185
96.0992586268812
96.07023544836
95.7395934987721
95.5031286815253
95.7196313885189
96.0404721969867
96.1760544361741
96.3252778490515
96.4403773715107
96.3054988620566
96.0736033333339
95.9336330996519
95.9902722593553
95.9864149563394
95.9392872312113
96.017966410163
96.2888379284138
96.6005750789482
96.7515390087321
96.8174202981996
96.5664168499088
96.1635999279673
96.2815219933891
96.5768212096207
96.5547224843709
96.5187378601626
96.3197190603428
96.2919787947273
96.5500393743831
96.6978007923587
96.5099947398878
96.3340280090453
96.3842000940768
96.3822243395911
96.0962679814488
95.7006976449617
95.1912841184307
95.1914195211558
95.7420181721128
96.0951865002509
96.2309917535282
96.2552334996096
96.3218467732589
96.4339376037215
96.449501076217
96.4619672775557
96.2342316399491
96.1029592595224
96.2852933887058
96.2514016689559
96.2911423154318
96.5650591406878
96.5314258626938
96.4847347756884
96.4159490085412
96.0945155327435
96.0404356374967
96.0750289956582
96.0400447958805
96.2502161327495
96.0887075396277
95.8085119811762
95.8154935392569
95.7775777687197
95.5378973635853
95.504142255547
95.3035889362782
95.0807222885588
94.9932977903262
94.8197409765328
94.5883318905685
94.4151768012004
94.1141704538681
94.1823543458548
94.5339719303521
94.7516327794324
94.8885793686757
95.2573834850872
95.1980520757954
95.0226713995422
95.0221779338994
95.0089705346401
94.3135851751598
93.347656730531
92.5380335498444
91.9196519081826
91.1383587425298
89.7156074366783
88.0045850246222
87.171536605153
87.4602705673567
88.3333349698832
89.3808103498095
90.3074137694453
90.6466365330839
90.4282376880986
90.1384833414718
90.1624326929722
90.1254417242413
90.4593339803589
90.5638278656206
90.477379039509
91.017163045942
91.8380905019914
92.5555974811758
92.9319237602919
93.1029557735084
93.1181566162684
92.9516249278278
92.9760353889174
93.1353297920035
93.3153029062597
92.9635677907845
92.2705175348909
92.0527801930534
92.377557976266
92.3519602528404
91.8350850007134
91.9240628673816
92.3131549680265
92.3122385852412
92.4663401783321
93.0104932823703
93.6561816769553
93.5369292670909
93.4741656449807
93.2699769059611
93.4426377408047
92.7270648459314
91.9836151971314
93.2274599896999
94.5240591897688
94.7564170213059
94.8075259342316
94.5925842082702
94.5284566211888
94.2470893093686
94.6621134914746
95.0767801583206
94.0897798850709
94.1316163517541
94.1084714125741
94.0797457985293
93.8807956000328
92.7849744420749
91.4898510084345
89.5969987326611
86.593349012222
84.6283993048993
83.2839777847139
81.769117446103
83.4180187491905
87.1259602372476
90.6748658248893
92.7975852310746
91.2141467033348
92.0707668956049
94.1728666445956
93.6186598615138
93.3320261941665
93.2170384217331
91.0971385815567
90.882078080425
94.3080106185594
94.8114407366132
93.0440131020655
