# Supplementary material for: Laboratory evaluation of a bio-insecticide candidate from tangerine peel extracts against Trialeurodes vaporariorum (Homoptera: Aleyrodidae)
Source: PeerJ. 2024 Mar 19;12:e16885. doi: 10.7717/peerj.16885 (PMC10959105; doi:10.7717/peerj.16885)
Supplement: Supplemental Information 2 [file peerj-12-16885-s002.zip › FTIRSpectra/PET_2-17-2022T2-42-00 PM.txt]

1932
3999.43349933624
400.688817501068
1
129
4
99.9125950061818
99.8756654220112
100.008206044016
100.137269158212
100.126257038197
100.194338434684
100.135206511687
100.035396944656
100.089276404926
100.00078424329
99.871881193217
99.8815868253886
99.9104200101578
99.9832286101553
100.033058967108
100.189711968961
100.195109682296
100.040296128439
100.115904604507
100.020866687645
100.046188384695
100.068960276288
100.009297185385
100.181146357991
100.154882299187
100.006878204345
100.087341121621
100.194809892431
100.137422929047
100.134524852792
100.193320517358
100.097127297532
99.9864581661391
100.079896756441
100.142778208415
100.128869462231
100.213085669782
100.271177332787
100.446384086662
100.454704847097
100.139468939738
100.012600237621
100.173595513008
100.226855444227
100.178464540887
100.118677492797
100.09160384867
99.9741403520134
99.9887851806304
100.325782844565
100.286806168628
99.9183140805876
100.114062033691
100.47032788303
100.310048103214
100.017999113561
99.9904116285579
99.9961663932406
100.029144078676
100.272679998319
100.39683107956
100.327906486597
100.312199892818
100.077926510975
100.0496245321
100.029362013385
99.8184090723851
99.9586278334319
100.340818471757
100.406555564639
100.256972478187
100.363105860308
100.40970363595
100.157975043219
100.20423255146
100.429533328285
100.371948789626
100.572911179345
100.796683016844
100.306747782501
99.9553773390495
99.9942651130774
100.067471960153
100.128939509665
100.252849001739
100.385256972384
100.130754390032
99.8338287832855
99.8079035335503
100.045709330672
100.358405873703
100.337110441367
100.109259988411
100.098110107288
100.23260648152
100.20768161809
100.189492829958
100.301751998377
100.172404399264
100.039092917344
100.071793490532
100.157756097745
100.35306060236
100.356124633022
100.263138861925
100.313589372234
100.320106083233
100.379938621462
100.453206147879
100.476076816911
100.274723314342
99.9227725471011
99.8702759918803
99.9469398853855
99.9757458423264
99.854801884865
100.066622869995
100.326066274719
100.142467061099
99.9836841410042
100.103700976134
100.249673373295
100.406392992205
100.515159371659
100.315101526497
100.163171433654
100.142582269289
100.023523844388
99.9530371602391
100.19678899666
100.458784445336
100.376400035936
100.13963910632
100.215458992972
100.475009813788
100.622750818255
100.56474495164
100.083817161052
99.993803657921
100.337391211176
100.598000271033
100.901753422619
100.943824305316
100.210603772694
99.9242587980102
100.16544159619
100.196323392532
100.272712218547
100.423638989591
100.482362613514
100.478235150949
100.262216152723
99.947682853931
100.196123998781
100.607570633038
100.54312766457
100.507197936789
100.400987285018
100.371632689428
100.176603274632
99.8243400278173
99.9881687060642
100.280060951089
100.288651120466
100.413326437892
100.615761135455
100.581968196765
100.578744033002
100.583861545389
100.279333452527
100.040612476872
100.086665824051
100.463522696888
100.553951225385
100.438064692169
100.680346751288
100.575012949979
100.040171706041
99.9671128943882
100.154765192572
100.148165725234
100.178528854885
100.367034108518
100.272838930746
100.216123880274
100.436706036752
100.556304571445
100.29426079527
100.044937627344
100.266566541178
100.183238883631
99.8119115597999
99.939004496697
100.199669480111
100.163237034906
100.194187823839
100.291580920645
100.499454323511
100.558504061977
100.154414447403
99.9962197421715
100.125017140172
100.359027431906
100.282947307339
99.8927603284081
100.036976779939
100.31245988174
100.186296031729
100.137269878162
100.069551852458
100.028283303404
100.135201521126
100.135896438561
99.9558211799538
99.9361994409087
100.143825306792
100.330029772762
100.22913468686
99.9099038989824
99.9640290981518
100.207637360567
100.132518862589
100.000270507421
99.8627614763824
99.7664028827503
99.769380191352
99.8802211826322
100.040618872579
99.8163634673195
99.7366366601743
100.006288206641
100.142000120458
99.9260843959125
99.8073909972718
99.9542150082351
100.148220109033
100.093836325656
99.8925662413757
99.6765521030991
99.6659381717209
99.8953763067194
99.891412849759
99.7920500992349
99.8018982113612
99.9546197900896
100.137340821597
99.8425755865415
99.714318963487
99.742041599282
99.7061122538229
99.8629714368542
99.9287041842302
99.809249234316
100.090084555584
100.602101320209
100.208919400176
99.625154081433
99.6654140491861
99.8191766923824
99.8898726614811
99.8683019318472
99.8465759574448
99.8976431508275
99.858072046074
99.9930800309542
100.18670919678
100.161446547847
99.8355435926912
99.6077385429189
99.6130389492539
99.722419233782
99.8047102284126
99.6762257895084
99.7558332087143
99.9424507856648
99.9825127545002
99.8373923376658
99.8107371642652
100.073560100505
99.9676140642482
99.7084202757416
99.5440186132947
99.8320535421742
100.260199142392
99.9172955927819
99.6529926040358
99.8436762272713
99.645905471959
99.4912388307061
99.6506878223366
99.6957373262649
99.6464089674038
99.6749402342894
99.7788402068926
99.727663034746
99.617112667827
99.7494110958642
99.7955524968528
99.5279243379767
99.4631041870323
99.478253782356
99.3849665815813
99.4494441334808
99.621163821223
99.7548412241746
99.7658066555776
99.6803899728316
99.6875642513714
99.7648669715046
99.7228651364143
99.4825800948634
99.3505657906782
99.5505395473669
99.7553239416451
99.669357277554
99.5757966818176
99.6108349805958
99.7877790343536
99.9940605417469
99.9629813815645
99.578896169101
99.3228675709151
99.3405494155218
99.3817587150729
99.3967571898852
99.3613675546831
99.5850034219126
99.8977783359186
99.7961158067875
99.5348101887889
99.453147058126
99.5728685150168
99.615933429595
99.2871608964029
99.298405776368
99.5950819966782
99.5956188756957
99.6856818935008
99.6937907206344
99.6999001077707
99.719813129759
99.6372325416463
99.7019245512369
99.8149097026199
99.7479375069062
99.4653014042624
99.2742074731844
99.4223279381048
99.8748188821331
100.098488795621
99.7316666496953
99.5784861853528
99.6169988983818
99.4778697701923
99.5017927385592
99.5975401353861
99.5129052628936
99.4702265655182
99.7001970899028
99.6398728104291
99.4952910736639
99.6165511958467
99.7763468576196
99.9258852475534
99.8993868147489
99.6394674879611
99.566818246272
99.5815674056072
99.5223959944919
99.5366832390656
99.5622428249538
99.4592459966927
99.3919513053615
99.427624706327
99.511844714862
99.6455946530128
99.6243588558212
99.5689222603397
99.6504490151707
99.6867453044292
99.4487317814764
99.3426533390737
99.4931713345182
99.5248042281446
99.5618462216621
99.8107327536805
99.7876485151914
99.3927652658022
99.2782213965291
99.5589857178261
99.633171208471
99.5337516538245
99.6929583643009
99.7867263807859
99.5911607267526
99.5720995074721
99.7490336701478
99.7074014693929
99.6509183311974
99.7601828202299
99.7316547629418
99.5978340218741
99.4007181795966
99.214268615145
99.3196293230104
99.5882088974712
99.8644256466671
99.9877277617855
99.6763372702615
99.3396940934356
99.3518944711583
99.4742759459302
99.5463560783843
99.5608923265743
99.616316128781
99.6964804102641
99.6786695426784
99.6001221180449
99.6097623779119
99.6413290760353
99.6521772482888
99.710728150119
99.6673745415207
99.6258781265429
99.7078868938419
99.6726825942028
99.627118144163
99.6797778245175
99.6305144033421
99.4122586416009
99.2556751078126
99.3702673702785
99.5012983533325
99.5207150268645
99.5641895210864
99.6503083655637
99.6456973709051
99.6793290021688
99.7436263645774
99.6208864699405
99.5213900859576
99.6187543030904
99.604524270735
99.4784099168596
99.405762910968
99.3814408797205
99.4055414997551
99.4895370515357
99.5615144179026
99.492506072596
99.3244017045216
99.2018287228952
99.3009460302436
99.6063877566151
99.6907382950956
99.5166466006727
99.5437971321302
99.5551573808539
99.4362997480539
99.5256735916314
99.5032965253463
99.2896941843589
99.3277519680503
99.4567877139868
99.4743699861197
99.4269720655507
99.2351527918233
99.1542098370872
99.2860232795021
99.2822574769456
99.243283865161
99.3673623829824
99.4145061820426
99.3549524505395
99.1977619204898
99.0120011171117
98.9702545583934
98.9598483512459
99.103974434509
99.254547602744
99.1517246712824
99.0620808911673
99.0831047151362
99.1793672030753
99.1848742812721
98.866858549261
98.4522920379922
98.1689842065084
97.7510265837646
97.1713562930705
96.9176027004368
96.7775097068833
96.5821091578127
96.6788374119785
96.842446850917
96.7943622525398
96.7568826366786
96.8746524920067
96.9429102857325
97.0166740528234
97.2712377447265
97.4582835665558
97.6018367476011
97.8669858319978
97.8694726836994
97.7313352559653
97.8799049670342
98.0418832405481
97.9551382171477
97.869064204208
97.8369779957728
97.7672988454028
97.7602592605624
97.8120138251892
97.8578351944098
97.752612222809
97.6673552932582
97.7063500955209
97.8128680294815
97.81385073962
97.6357842946507
97.4812531496691
97.3040663250855
97.0262178597088
96.6179450532299
96.1068505615539
95.7506936016696
95.4960973033011
95.136634365617
94.8872431813849
94.8076644624504
94.7380000781016
94.6682728251199
94.7123316367831
94.9563064935915
95.1709010950406
95.3069095603434
95.4852582244276
95.5111300861661
95.3319606815515
95.0932266920472
94.7757964454844
94.4423883905447
94.1359232294783
93.7656068263717
93.3520827235337
92.9506858247463
92.3767068162871
91.4856236846064
90.549366244514
89.4929165784148
88.0114990664972
86.1041044753363
83.9717105832447
81.938997453315
80.4282434005236
79.7438574174044
79.6860110473309
80.1408884634027
81.0023007515664
81.9932115108698
83.2043630348672
84.4646418153317
85.4225307666054
85.8217035620004
85.6806718992571
85.329712600675
84.6787884827923
83.6920110210423
82.5773871235234
81.3817247173782
80.200530107577
78.9500807598785
77.6973230405454
76.6725691256377
75.6441814976159
74.6992888128546
74.0724084957513
73.5764621369688
73.3030920076787
73.3226094219188
73.5215372527335
73.9516331050153
74.5640587744029
75.2648612629928
75.9964852303861
76.7833194251469
77.5198935648644
78.0014517070318
78.442840946933
78.9956298185517
79.5572670399121
79.9971176112669
80.1709143353547
80.2274557991494
80.265997527402
80.2879788981715
80.4233918191966
80.6375781789088
80.8269221742536
80.9245531794446
80.9323328235793
80.8366108625081
80.6456815686338
80.6492240604561
81.0113220174386
81.6789537040735
82.4505820593412
82.9224839457338
83.1492459274839
83.3097174949172
82.9204196678372
82.1271406863487
81.5834329579977
81.5487665680337
81.8728265042679
82.3974285097189
83.1871239646936
84.0154339237517
84.6772941275311
85.0819104635799
85.1010394488316
84.9912451613389
84.8668054413972
84.7578413194639
84.7793734212085
84.9595445811036
85.6164701360738
86.6538540926416
87.8148869808229
88.9717681097955
89.7971118228484
90.2329455927336
90.5340683986894
91.0829582412303
91.7249604696132
92.3031998327468
93.0198535188133
93.6968404541748
94.2412206427665
94.9021002783009
95.5521852540167
95.9892033672386
96.3056076357647
96.6474531941478
97.0484061679616
97.3400366423675
97.5370934146833
97.6682406242518
97.7975894310405
97.9122182474592
97.9671121927334
98.0719096676947
98.1940731431339
98.25630516854
98.223734436878
98.3766078034006
98.6310203921911
98.6495358487866
98.5844423753037
98.5497286309974
98.5758556182172
98.625599503973
98.5666294445093
98.564716032592
98.6658248101377
98.6805486739264
98.5720270327992
98.5348039228896
98.6113128376581
98.6278419527003
98.5902368484347
98.5669072328581
98.543703749463
98.4976421983564
98.5603272990265
98.6355397469544
98.5440429229599
98.4328703458784
98.446493957468
98.4510768992733
98.2656899701531
98.0775926920455
97.9916639648019
97.9479487327534
98.0021551450678
98.1585068874076
98.3725148207548
98.5489885995046
98.6456770365418
98.7216943174573
98.8110557312923
98.8323275977864
98.9022166417106
98.9971553406217
98.9747379443378
98.9639183214162
98.9976051127454
99.0587263865075
99.1388724112745
99.1595960649633
99.1158316472924
99.103898079564
99.1575811228727
99.2244058294486
99.2497379700307
99.249917502506
99.1701089297052
99.1011553415289
99.1059295995357
99.0842716567886
99.0576193029325
99.0710921515685
99.0546094704407
99.0483175144397
99.0474951348419
98.9960174260841
99.0261884488541
99.0716665715759
99.0080163572405
99.0186004951269
99.1610423189514
99.182902976232
99.1436253451136
99.1521710551981
99.212481695341
99.3374962563589
99.3461148490341
99.2653083620477
99.2819036736891
99.2898574384519
99.2390210109312
99.2632453233021
99.3401820993825
99.3842025996333
99.407065172068
99.4234611937383
99.3667768058471
99.2476621685415
99.189048322203
99.2257383102171
99.2531474794873
99.2121965086406
99.2347537016058
99.2918248627725
99.2122404348441
99.1014869636845
99.1823546654059
99.3384016827364
99.385300733831
99.3176480633798
99.2555875766805
99.3354211160943
99.3870893806243
99.2945759328982
99.2714153937545
99.2558083217139
99.1874366398549
99.1960831668221
99.3073738379164
99.4257186384896
99.4737968915482
99.4016950168961
99.2974754559784
99.2394915975945
99.2341655704757
99.3083654771053
99.3969142964784
99.4426764406575
99.371009835923
99.102587554606
99.0594302440219
99.4047646898809
99.3726164689554
99.0631351369669
99.1281119351976
99.3732052692099
99.5361032246638
99.5978481723537
99.4396686166618
99.2115576834791
99.3855036544366
99.6532667569529
99.5152217080538
99.3672331414517
99.3585035601848
99.3389895063264
99.6136708991286
99.8018314863927
99.6010427078582
99.4702056732851
99.4468317501861
99.4187788839546
99.4918505873782
99.4683129571835
99.4508862445587
99.5061300076915
99.5467510771316
99.6131442841824
99.5720309197944
99.5129527655777
99.5394611684461
99.4782174462499
99.3314115007356
99.3106512868065
99.5392155495963
99.5991662237036
99.4993517824618
99.5297182021016
99.6193020074046
99.5900957126844
99.4325380454471
99.3406944153324
99.4030700795972
99.5172154262133
99.5732369429188
99.5433766420952
99.4408158358195
99.4294628945986
99.4621987698813
99.3137284182567
99.3219457783153
99.4908827049446
99.4411038259197
99.3864222049041
99.6070567322668
99.6240193905953
99.472052266952
99.4051823360565
99.3164873968671
99.4666494342307
99.6505132753963
99.6473050820677
99.4663304818917
99.4391811201255
99.5910644742277
99.5827930997702
99.5985324643389
99.7953046004992
99.7189500339421
99.579081712638
99.5777875615468
99.5837029778056
99.6140311115715
99.5378804607235
99.5790176250809
99.6750810480485
99.62125490144
99.5802151574103
99.6794141721617
99.6421598358179
99.5134566695547
99.6196160090394
99.7845371904688
99.6754668453272
99.4927119536523
99.5569822926358
99.6339448113157
99.5476629173776
99.5043786666134
99.5968036480839
99.6898050639773
99.6764895130681
99.6086399338417
99.5130411909907
99.6514616810109
99.7932758414312
99.6266873201742
99.5282013158585
99.6152522579278
99.6989401025161
99.8124807477772
99.7493201540247
99.5721162727306
99.5621033326725
99.6031177838524
99.5397089272723
99.395798837578
99.3709911671883
99.4767989136327
99.5277276002547
99.7257206176016
99.6986587398873
99.5880765500266
99.5660964634431
99.4758552537203
99.5004889341382
99.6085186457166
99.6731945088643
99.663434216521
99.5766969099656
99.6332027598755
99.7337721475737
99.6728839977634
99.6355409017737
99.6761280072529
99.6588094930389
99.6422372107925
99.6392133232738
99.6959891180775
99.8142975691511
99.8189669532455
99.7707934240273
99.765521066171
99.8347086326445
99.8418355872075
99.7953966122839
99.7513161154437
99.6213523138802
99.5770827785641
99.6734721591673
99.6724981049585
99.5913032160595
99.6828166030464
99.7869338309991
99.8147864987721
99.7780183055462
99.6735119566094
99.6876617771155
99.6321189933357
99.6670566140462
99.7584596195888
99.6875696572071
99.6717654060326
99.7582498426065
99.7435205471298
99.6662032226816
99.6141334523839
99.5503213427793
99.6616868582225
99.6228879211529
99.6855761650315
100.037235151572
99.9492312540967
99.5667963945461
99.4180340819508
99.4775335741504
99.6010403637406
99.7678811741132
99.8364003225513
99.6808523199794
99.360782539005
99.212142087947
99.2193012814826
99.5137765119988
99.9187749972373
99.7948977225467
99.6311353197346
99.9717228006473
100.209667548036
100.027487531282
99.8951829879455
99.8016715101008
99.8524736007912
99.7793159318791
99.8028391446269
99.9030819137063
99.649293789604
99.4368916643887
99.5389085285599
99.6707035408638
99.8314119977679
99.8641433606351
99.8464826829681
99.50634639004
99.4918784251496
100.078858202183
99.9316832627837
99.183016102836
99.1990114535374
99.9114571181775
100.419278520076
100.599294872736
100.325738361811
100.013824400524
99.6496207417809
99.7526125149923
100.04359874605
100.113560418208
99.9629506511509
99.4398394148925
99.6659770389112
100.05236153319
99.8704194950311
99.8334749451929
99.8169682303377
99.8411397847435
100.266868041065
100.451942784236
99.7578239782537
99.4590564527468
99.8114221464739
99.825708379457
99.7154461408249
99.7767135970064
99.626717145848
99.6443221513287
99.8360702569998
99.9514677796855
100.077412653567
99.8910199221882
99.8441485632365
99.7749581885604
99.554259167729
99.9712222231496
100.247396328422
99.9302731283605
99.6700670302778
99.583217272689
99.5742498783627
99.6999695998283
99.9200514937484
100.012380184473
99.9166752970958
99.8521764200173
100.047205788298
99.9868957815713
99.6957443774699
99.8517676487298
100.118689453589
100.088990419115
99.9674920056202
99.9113230493741
100.157206769953
99.9079001804131
99.5017140271573
99.7256863151215
99.7476950466659
99.559980875629
99.7002813013686
99.8638042996181
100.03942034908
99.9809994632375
99.7765046756609
99.7673133585964
100.078501129279
100.385284730549
100.238169884745
99.8433277026284
99.5266312488122
99.3848308708484
99.4643502543691
99.7848824520838
100.033810805038
100.037479269433
100.153669911505
100.034853808454
99.9707235320938
100.342207547228
100.468141216713
100.163196619615
99.9417344440523
100.144041935959
100.22736810576
100.197760971574
99.9336914948492
99.8950615107082
100.517150998267
101.215666895135
101.306723999717
100.378499805847
99.8739510215952
100.146431964401
100.208175724786
99.9490439396191
99.6557664022002
99.4794167838169
99.4732718311454
99.7443877534305
99.9285652827961
99.8269876132783
99.7122904140361
99.5967437654789
99.6952878807589
99.7337074529159
99.7609788795342
99.8365183801067
99.9861900766433
100.115401680395
99.7288524517109
99.3161596055428
99.3184061834476
99.5423826673821
100.086474971687
100.22711601869
100.421612674794
100.963379738209
101.110474504853
100.924680528927
100.699394623918
100.228631413705
99.4439654723455
98.9272391328005
99.2363501837639
99.6784026107168
99.6764721697463
99.6642432388059
99.5649911804958
99.3819626244212
99.6068447474211
100.210307332819
100.130670397412
99.5567396014698
99.3207870112442
99.5476513768208
99.7095643639002
99.6973619897061
99.7114897565164
99.8647019569309
99.7789648803344
99.647997359295
99.8067393826296
99.6939072147589
99.6859124820666
99.9294439193229
100.217445284203
99.9980751120137
99.5702025122668
99.5280184703193
99.6367268522545
99.7870862241431
99.7643944048864
99.8617216568067
99.9359712544099
99.7836076499621
99.6764232618342
99.7137227693167
99.8812169633923
99.924363047534
99.5951346606334
99.431172785115
99.5825152377087
99.7468077950009
99.7551660276569
99.9331159311747
100.050007479326
99.917937408452
99.7877015652923
99.6079911062659
99.5682571778833
99.6491156313669
99.7257846965551
99.7737750161128
99.6913637386552
99.6768195838622
99.7257192695829
99.7021134370018
99.574703361895
99.5592881739761
99.6527443694069
99.6579425564093
99.5605786926335
99.6031482140108
99.6403686481417
99.6290020295241
99.7524745868381
99.7168358717638
99.5284433913759
99.5866197197658
99.6789002735203
99.6184682835505
99.5656047658561
99.7082611984693
99.8689129448431
99.7436057336948
99.5749652321604
99.6408180490601
99.7203986040097
99.6445048383545
99.6579760197239
99.760185517891
99.8606084139972
99.7080944111128
99.4920400749282
99.4969182988732
99.4932108533236
99.4469490852564
99.4464011527058
99.4856029320271
99.5063949863079
99.4132155980649
99.3151832675195
99.1900536222864
99.1952504309248
99.2406396676606
99.0995856500597
98.9725480516159
98.9481859695038
98.8570421663077
98.725987591946
98.6794786685727
98.6830268962102
98.6400104059693
98.6572720669082
98.848488876255
98.9571126149637
99.0040847715102
99.091905015236
99.0905003430393
99.0783849770023
99.0892036142063
99.0177464993927
98.9209158699305
98.8205613730749
98.7031228360305
98.5688454753685
98.294093771506
98.0374217499918
97.908754726223
97.7683224967928
97.5187959760804
97.3974523580532
97.5285959689148
97.5677310033268
97.6441650806527
97.6607258080023
97.535022164886
97.6688742780237
97.8119189351887
97.8658049050967
97.9751919605636
98.0161732027082
98.0505837237491
98.0994048458941
97.9853405860718
97.881649893764
97.8648309308268
97.8332758884119
97.8323411474662
97.9242799402159
98.0121809690775
97.9789071790289
97.9476200362072
97.7267839149483
97.1368130852192
96.7718338044304
96.2530398662617
95.7817520673505
95.6131018652268
95.7188482207975
96.0784458992824
96.3286802235775
96.5851782730254
97.0321646115502
97.3040929099733
97.3497975984463
97.3787343752382
97.4226595456964
97.4785408403011
97.6163947185148
97.7454358218974
97.7425316187538
97.7159438405137
97.6582950729769
97.5010901136364
97.2265115942857
96.8275658680215
96.4591249131765
96.1893444947792
94.7959461577901
93.0474273307281
91.5732611404985
89.0643553093509
86.3068944559
85.4423043036598
86.1597824908326
87.7894521990009
89.3616536405165
90.9423155245068
92.7169721041116
93.7499184091176
94.3368320435829
94.8346526094082
95.3793726941847
95.7899331552636
96.1797797635915
96.5510884259493
96.7980280107829
96.8728789599644
96.7548676546585
96.6617432835079
96.5286004937072
96.3099978071049
96.0166211531553
95.8675521815658
95.9341643014643
96.0895670723138
96.2177978567357
96.2572669912451
96.2535666322869
96.2780871535633
96.3136840076436
96.4033685582705
96.4590002577455
96.4780562345421
96.4406269946053
96.4549763854215
96.5919634114082
96.8055734280577
97.1017509166272
97.376693619757
97.5373758235611
97.6697731918084
97.7853701395374
97.8316825874654
97.9524745994902
98.115999517989
98.2970185706524
98.4789983981764
98.4852717499387
98.5802979815541
98.8150908984901
98.7824332842952
98.7547807745602
98.7886196777714
98.8742496958339
99.0327694463791
99.0123435286612
99.0051068493631
99.0495234676312
98.7726864029706
98.7152704114313
98.8734273578764
98.8971106268876
98.7665051036984
98.70398945927
98.6629999321501
98.3455932966898
97.811445678739
97.2960865942324
96.5846610736521
96.0874653445305
95.660466303319
95.3361288856311
95.3909688868502
95.8373347954357
96.4363711750652
96.9029147142121
97.3758717847597
97.7140595692378
97.8594685594078
97.9133943230886
97.9165569518116
97.8279331924147
97.7340124335868
97.7439328286936
97.7333531256479
97.5193071245033
97.161934024773
96.8011863929322
96.3801094500762
95.8590113644749
95.4355204575849
95.1506855072736
94.8695326467303
94.4339635474525
93.3865964670946
91.9649830024852
90.5389818759774
89.2092155973442
88.1347222133113
87.5339506904508
86.9717726871992
86.1554359724574
84.6409752803814
82.8670439262258
81.6086931290671
80.7983027983334
80.3851085735238
80.1628686488928
80.0500812514154
79.8783296280858
79.3754674192559
78.5078421405341
77.2465820776294
76.1837910207143
76.7324367927029
78.1351222050326
79.7677725300609
81.8726102970686
84.0348443854688
85.8793797721646
87.7896487079066
89.4260400597065
90.5454473299802
91.8095946415676
92.8474560188731
93.3952307435795
93.4849346841032
93.3016614205582
93.1124286036348
93.242501230346
93.7072972799405
94.3373166981621
94.8236046572612
95.1433300884511
95.2782062744488
95.2777640839159
95.1871175744064
95.0297718401743
94.7189942911426
94.2265111005307
93.3607162283901
92.2696338852601
90.9388392383145
89.0546671696825
86.2665003582634
83.8161607971599
83.1186467452191
84.1077221653102
85.4864942479654
86.6898522021908
87.7677221063354
88.5678678522712
88.9326062642486
89.2491649394528
90.0255109808487
91.1968503265555
92.3181205869381
93.2361530328414
93.9149799899373
94.522194964222
95.077097317997
95.5081135347488
95.7706679269072
95.889718646718
95.9497677176143
95.9297959475629
95.6450928435921
95.214873983276
94.8386383933546
94.6302345999435
94.6588831919982
94.8694192092071
95.1552954666632
95.5075580183664
95.9057255899826
96.242140397808
96.3828190158496
96.3762462425279
96.2144954031424
95.8653950377369
95.4180852531037
95.0867107810166
94.9651519166504
94.9681397125341
95.0113953845329
95.133764465776
95.3602211007756
95.6653195377377
95.8312012576785
95.8006257889126
95.6279655456057
95.3347996813784
95.0143183418168
94.8532274722172
94.8404179622064
95.0082906558666
95.1944347996819
95.1824713793373
94.9698799455967
94.595871510619
94.2238940062485
94.0369395132461
93.9271609152465
93.7447134990571
93.4347868965503
92.7725659455228
91.628592648636
90.5495163481324
90.2754524499874
90.9308887102181
91.969728924791
92.8287072675592
93.3092879360581
93.4284239277691
93.1626934196283
92.7016771808215
92.3412404903523
92.2895252530963
92.4801038627564
92.7655563059033
93.0889609597015
93.4234387251227
93.6910979518485
93.8682527169192
93.8823107517361
93.8635738817605
93.9712747783783
94.2783766285996
94.6586379760847
94.9372255090275
95.1974571824537
95.4115908845473
95.5487790850497
95.6864083649376
95.7069006362057
95.5831794794946
95.414345156875
95.3232997086039
95.3402372406041
95.2804926466162
95.0400808236113
94.8625294584947
94.9601882374701
95.2159277969478
95.3862663841039
95.4416590967155
95.5395611170547
95.6460001053519
95.5737735700143
95.3069678269592
95.0102542673398
94.713099246332
94.5257637490447
94.3800116580026
94.2237768692644
94.3679270668131
94.7749849048912
95.0129436064173
94.9535737924581
94.5917766158479
93.9754079538393
93.2006733781552
92.2369443825961
91.12860435214
90.4358428316042
90.7703247258191
91.426098729208
91.2173409168713
90.4952621310036
90.6892275837939
91.9858818681732
93.4344985283233
94.386877687449
94.8738905377289
95.1766472612616
95.3511534105421
95.3076703383882
95.1916818128485
95.0151633212883
94.8043835214718
94.737535831365
94.6537281030754
94.4163010521459
94.0011873120153
93.495237235271
93.0242175448466
92.5459262775869
92.1482789312501
91.8851567738029
91.6915094994868
91.6984379086102
91.953288404423
92.2838210568794
92.5316188024378
92.7702492810855
92.9801179743671
93.1136993725421
93.0722538031658
92.7604281586186
92.5196558212023
92.5888496087259
92.7106611015156
92.6543904355319
92.3594431498472
91.8713953183586
91.4491556198293
91.3587485629746
91.6314443906846
92.2518577094841
93.1354564007826
93.9258818636857
94.3422258641408
94.5268178833713
94.615170908375
94.5761487178446
94.4071574575996
94.1257926603998
93.5841066326201
92.7483993640037
91.7739932256182
91.0755202805925
91.0673568486151
91.4924365410123
91.7834610127647
91.7792032135655
91.5327755103752
91.1867764855337
90.9907702272649
90.874853751909
90.7575595289611
90.6378324159329
90.4736243367326
90.3338914248695
90.2203675410238
90.0030879453351
89.678922002639
89.2273383668854
88.616337969515
88.0916537771755
88.0688556504549
88.6935839413022
89.6216612833527
90.6849511169968
91.9285473075474
93.1157909029824
93.9826829164933
94.6307438719451
95.0443666627631
95.1580756406282
95.224711768777
95.2887105567913
95.2139342639621
95.0185740482395
94.7684655737371
94.5980940165133
94.6669224719853
94.8852210101017
95.1424086161074
95.3649321790176
95.5544160926265
95.7259491050393
95.8941395087796
96.0479663881642
96.0941168994462
96.0135855542038
95.810888966771
95.4579228892756
94.8922813893374
94.0585500598773
93.0038988810424
92.131352298568
91.9320250702573
92.2368691834898
92.0437754651592
90.9460425486866
89.8131711273675
89.6665993927911
90.6417453916437
92.1651365463471
93.6574258955624
94.8064864568471
95.5664233101537
96.0694233981357
96.3489508466577
96.429201607952
96.4075375028131
96.2447252697685
95.8609132155853
95.3612284101863
94.5755467573156
93.418836362621
91.9670309254821
89.4752835856009
86.5515357962337
86.2037558701943
88.7520081266364
91.413671204109
92.7502236506849
93.1170713893523
92.7810749609059
91.9289315374055
90.7162043192601
88.744125874485
85.7490070964973
81.7289920449942
76.5151401286099
70.2934940666312
63.9271282286885
59.407445483812
59.0350218690635
63.3285387974972
70.3398527328795
77.2986850622421
82.7818830833515
86.6561043486692
89.303222755413
91.1247766284679
92.5409458613142
93.6507312078636
94.3788605609915
94.8749858912454
95.2469724286302
95.5789412373609
95.8261249879517
95.810782916226
95.796375181294
95.8015549953749
95.8168797934763
95.8690482169928
95.9268669180962
95.9300797341815
95.9049236665496
95.8335831843045
95.6565736042431
95.4444676670639
95.1314774951728
94.7784774208735
94.798090948579
95.1868735801178
95.4294116260575
95.4003495494133
95.1914049317102
94.9180617721945
94.6720706562298
94.3885174293537
93.8217082899232
93.1444913745672
92.5603794381441
92.2165373954872
91.8093388946739
90.8978511470325
89.4989767188729
87.6794186943156
85.5677087972487
83.1988472413058
80.6983019872476
78.7933070063777
79.5082161563056
83.0265082512627
86.18930557144
86.835897676839
86.4413970171921
87.1017651260919
87.6368153750925
87.2688295252878
87.6771329334786
89.8265676042465
92.6434454026086
94.6469545646245
95.6637717498946
96.227297668067
96.5621125564881
96.7025443165482
96.6365909499694
96.1640279982698
95.5908189050593
95.1974214165179
94.818467451613
94.8550554675166
95.4109401243414
95.7971160990142
95.6969760238926
95.5837835739978
96.0160302821207
96.8388721589558
97.3563522740209
97.5514525457594
97.6999368923516
97.7673290252152
97.8388556484335
97.8416095807314
97.7564453296903
97.609171645843
97.4512169724916
97.3192726418886
97.3290792172645
97.3623730502604
97.1949026734254
97.1170323703487
97.2456307335921
97.5361965219801
97.6504340340608
97.713161209728
97.8315119873108
97.8620137877286
97.7703182776423
97.4552377147445
97.1651560738199
97.3012641674716
97.6349530740268
97.848511263159
98.0705675067034
98.0854771497948
98.0533021964747
98.1144433298934
98.1883995918008
98.2793103319214
98.3244170257456
98.2311972743925
98.2271409842153
98.2603175066466
98.3968807206619
98.5627797387768
98.5996255266923
98.5186243056356
98.3050011128234
98.0996186159993
98.1346220777207
98.1440928368973
98.2866381996295
98.526748440922
98.6524645627179
98.5065194396556
98.538025967617
98.6572239534183
98.6142328153435
98.4417216788481
98.4130431741043
98.3308704395581
97.9259170158328
97.4623785826035
97.4129423691175
97.7583079299878
98.025170631914
98.3156313779524
98.5468045847466
98.5940746582524
98.5321124510601
98.5575184428624
98.7604270362938
98.7974305650324
98.5360077318175
98.4504648148473
98.6162650938576
98.468755156172
98.2939666743483
98.391945699208
98.3711065369072
98.1217380590017
98.1220864957808
98.2598146861658
98.2390254046955
98.3609324914457
98.2932182578455
98.1537821962938
97.9929104091332
97.9394690663721
97.8326541443995
97.9159290872096
97.8518714465933
97.4688298618267
97.378423293793
97.4358818805801
97.5408564879686
97.361805755929
97.119889529402
97.1599427759223
97.2503349918532
96.8756903298904
96.6374588408317
96.7052670693163
96.7408332008185
97.1483605324878
97.2043446104069
96.69646895162
96.3580768871044
96.2457399020537
95.9376801152388
95.4980970817492
94.9201906619998
93.7481994607663
92.3851448545333
91.0991776348385
90.4171770641422
90.3674383716488
90.9916045496182
91.9108935806929
92.5711352806344
92.780332672219
92.8944769072676
93.066027060072
93.390976115129
93.7110357355192
92.8344133559832
92.1354282537761
92.8999296432425
94.1536415580801
94.9795564375668
95.2735925732257
95.6421849008773
96.0876308107771
95.9985736485992
95.7959252962124
95.6371518603361
95.7543374062808
95.9255855772928
95.6034698660846
95.299843253169
95.1180929175677
94.9520414533379
94.9398418649429
94.886753298579
94.6997127475079
94.7247758329891
95.0827849977571
95.8054219319318
95.7842041926533
95.4680347439898
95.8258064655687
96.0518109306185
95.4733870896425
94.7318408248725
95.0176690729785
95.4532738677619
95.5352751983091
96.7261174550313
97.9739348214311
97.7520532694617
97.6104548740292
97.461557473522
97.298703432492
96.5921795885103
96.9883875617398
97.5158978524045
97.5277801934946
96.7915545420133
95.4703097364264
94.5190585787093
94.498634748278
94.9691771161775
94.8156960120849
91.6434876168132
88.3739845242471
86.429271422276
85.5148591844271
87.2751642070607
89.3183852653597
91.5258496527362
92.9507375406771
94.5892245083962
94.2091423349771
94.5873156916017
96.7232082775277
95.6174771321039
93.2168638027134
94.5235416348151
98.7185913587028
98.9880948113875
97.7245054865849
94.7805791269222
