# Supplementary material for: Laboratory evaluation of a bio-insecticide candidate from tangerine peel extracts against Trialeurodes vaporariorum (Homoptera: Aleyrodidae)
Source: PeerJ. 2024 Mar 19;12:e16885. doi: 10.7717/peerj.16885 (PMC10959105; doi:10.7717/peerj.16885)
Supplement: Supplemental Information 2 [file peerj-12-16885-s002.zip › FTIRSpectra/ReadMe.txt]

FTIR - Extractos de cascara mandarina.xls: File with the plot data of the three FTIR spectra of the extracts obtained with petroleum ether (PET) and n-hexane (HEX). Additionally, for reference, the data of the FTIR spectrum of d-limonene (5989-27-5-IR.jdx), which was obtained from the NIST website (https://webbook.nist.gov/cgi/cbook.cgi?ID=C5989275&Mask=80#IR-Spec), is included.

PET*.*: Files of the FTIR spectrum obtained from tangerine peel extract using petroleum ether.

HEX*.*: Files of FTIR spectra obtained from tangerine peel extract using n-hexane.

5989-27-5-IR.txt: D-limonene IR spectrum.
